# Supplementary material for: Role of the ISKpn element in mediating mgrB gene mutations in ST11 hypervirulent colistin-resistant Klebsiella pneumoniae
Source: Front Microbiol. 2023 Sep 28;14:1277320. doi: 10.3389/fmicb.2023.1277320 (PMC10569121; doi:10.3389/fmicb.2023.1277320)
Supplement: Supplementary file 1 [file Table_1.XLSX]

## Sheet: 20株菌
Supplementary table 1: Clinical data of patients infected with mgrB-mutated hypervirulent colistin-resistant Klebsiella pneumoniae strains.
Patients	Isolates No.	Age	Gender	Isolates date	Ward	Diagnosis	Specimens	Whether polymyxin is used	Antimicrobial therapy	Intrusive Operation	Outcome
patient21	CoR-KP21	23	Male	2021-08-27	Department of Hematology	Acute lymphoblastic leukemia	Sputum	No	TGC、MEM	bone marrow puncture	Recovered
patient24	CoR-KP24	42	Female	2021-09-14	ICU	Acute lymphoblastic leukemia	Sputum	No	TZP	bone marrow puncture、Endotracheal intubation	Died
patient31	CoR-KP31	51	Male	2021-12-05	ICU	Cervical dislocation C5/C6	Sputum	Yes	MEM、CS	Central venous puncture、Endotracheal intubation	Died
patient35	CoR-KP35	59	Male	2022-01-31	ICU	MODS	Alveolar lavage fluid	Yes	TZP、CS	Central venous puncture	Recovered
patient36	CoR-KP36	76	Female	2022-02-07	ICU	Gastrointestinal bleeding, liver failure, kidney failure, lung infection	Sputum	No	TZP、TGC	Central venous puncture、Endotracheal intubation	Died
patient37	CoR-KP37	70	Male	2022-02-09	Department of Neurology	Traumatic cerebral hemorrhage	Sputum	No	CZA、TGC	Central venous puncture、Endotracheal intubation	Died
patient49	CoR-KP49	66	Female	2022-03-20	ICU	Acute severe pancreatitis	Blood	No	CZA	Central venous puncture、Endotracheal intubation	Died
patient50	CoR-KP50	83	Female	2022-03-21	Department of Respiration	AECOPD	Sputum	No	SFP	No	Recovered
patient57	CoR-KP57	49	Male	2022-04-01	Department of Gastroenterology	Incomplete intestinal obstruction	Sputum	No	CRO	No	Recovered
patient59	CoR-KP59	65	Male	2022-04-02	Department of Rehabilitation Medicine	hemiplegia	Sputum	No	SFP、TGC	Central venous puncture、Endotracheal intubation	Recovered
patient61	CoR-KP61	70	Male	2022-04-13	Department of Neurology	MODS	Sputum	No	SFP、TGC	No	Died
patient62	CoR-KP62	42	Female	2022-04-15	ICU	MODS	Sputum	No	IPM	No	Died
patient64	CoR-KP64	70	Male	2022-04-20	Department of Neurology	MODS	Sputum	No	MEM	No	Died
patient66	CoR-KP66	55	Female	2022-04-26	Department of Traditional Chinese Medicine	Spinal disc herniation	Sputum	No	AMC	Laryngeal polypectomy	Recovered
patient83	CoR-KP83	78	Male	2022-08-08	ICU	Respiratory failure	Pus	No	SFP、TGC	Central venous puncture、Endotracheal intubation	Died
patient90	CoR-KP90	52	Male	2022-10-07	ICU	Respiratory failure	Sputum	No	TZP	Lumbar puncture、Endotracheal intubation	Died
patient97	CoR-KP97	58	Female	2023-01-04	ICU	Multiple injuries	Sputum	No	TGC、IPM	Endotracheal intubation	Died
patient119	CoR-KP119	55	Male	2023-03-10	ICU	Lung infections	Blood	No	SFP	Endotracheal intubation、Lumbar puncture	Recovered
patient122	CoR-KP122	43	Female	2023-03-18	Department of Public Health Medicine	MODS	Sputum	No	TZP	No	Died
patient125	CoR-KP125	69	Female	2023-03-28	Department of Pain Medicine	Herpes zoster neuralgia	Sputum	No	SFP	No	Recovered
