# Supplementary material for: Role of the ISKpn element in mediating mgrB gene mutations in ST11 hypervirulent colistin-resistant Klebsiella pneumoniae
Source: Front Microbiol. 2023 Sep 28;14:1277320. doi: 10.3389/fmicb.2023.1277320 (PMC10569121; doi:10.3389/fmicb.2023.1277320)
Supplement: Supplementary file 2 [file Table_2.XLSX]

## Sheet: 127株菌
Supplementary table 2: Clinical data of 127 patients infected with colistin-resistant Klebsiella pneumoniae strains.
Patients	Isolates No.	Isolates No.	admission number	Age	Gender	Ward	Specimens	Time of strain detected	Whether polymyxin is used	Antimicrobial therapy	Intrusive Operation	Diagnosis	Outcome	ST	pmrA	pmrB	phoP	phoQ	mgrB	mcr-1	mcr-2	mcr-3	mcr-4	mcr-5	mcr-6	mcr-7	mcr-8	KPC	NDM	IMP	VIM	OXA48	rmpA	rmpA2	iroN	iucA	peg-344
patient1	CoR-KP1	K1	H0056311	70	Male	Department of Endocrinology	Urine	2021-02-21	No	MEM	No	Type 2 diabetic nephropathy	Recovered	11	1	1	1	1	1	0	0	0	0	0	0	0	0	1	1	0	0	0	0	1	1	1	0
patient2	CoR-KP2	K2	H0070046	64	Male	ICU	Sputum	2021-04-13	Yes	TZP、CZA、CS	Tracheostomy、Urethral catheterization、Ecmo、Abdominal puncture	Multiple injuries, Severe Pneumonia	Died	11	1	1	1	1	0	0	0	0	0	0	0	0	0	1	1	0	0	0	1	1	0	1	1
patient3	CoR-KP3	K3	H0085519	52	Male	ICU	Sputum	2021-06-20	No	TZP、TGC	Lumbar puncture、Endotracheal intubation	Brain contusion	Died	11	1	1	1	1	1	0	0	0	0	0	0	0	0	1	1	0	0	0	0	1	1	1	0
patient4	CoR-KP4	K4	H0085492	58	Female	ICU	Sputum	2021-06-22	No	SFP、IPM	No	Severe pneumonia	Recovered	11	1	1	1	1	1	0	0	0	0	0	0	0	0	1	1	0	0	0	0	1	1	1	0
patient5	CoR-KP5	K5	H0085519	52	Male	ICU	Sputum	2021-06-23	No	TZP、VA、TGC	Tracheostomy、Thoracocentesis	Intracranial hematoma, rib fracture	Recovered	11	1	1	1	1	1	0	0	0	0	0	0	0	0	1	0	0	0	0	0	1	1	1	0
patient6	CoR-KP6	K6	H0085519	52	Male	ICU	Sputum	2021-06-25	No	MEM、TGC	No	Severe pneumonia	Recovered	11	1	1	1	1	1	0	1	0	0	0	0	0	0	1	0	0	0	0	1	1	1	1	0
patient7	CoR-KP7	K7	H0085492	58	Female	ICU	Sputum	2021-06-27	No	SFP、MEM	No	MODS	Died	11	1	1	1	1	1	0	0	0	0	0	0	0	0	1	0	0	0	0	0	1	1	1	0
patient8	CoR-KP8	K8	H0084559	54	Female	Department of Neurosurgery	Sputum	2021-06-28	No	SFP、TGC	No	MODS	Recovered	11	1	1	1	1	1	0	0	0	0	0	0	0	0	1	0	0	0	0	0	1	1	1	0
patient9	CoR-KP9	K9	H0058837	70	Male	Department of General Surgery	Secretion	2021-06-30	No	SFP	Liver puncture	Intrabiliary bile duct stones	Recovered	11	1	1	1	1	1	0	0	0	0	0	0	0	0	1	1	0	0	0	1	1	1	1	1
patient10	CoR-KP10	K10	H0085492	58	Female	ICU	Pus	2021-07-04	No	TZP、IPM	No	Septic shock	Died	11	1	1	1	1	1	0	0	0	0	0	0	0	0	1	0	0	0	0	1	1	0	1	0
patient11	CoR-KP11	K11	H0084559	54	Female	Department of Neurosurgery	Drainage	2021-07-05	No	MEM、TGC	No	MODS	Recovered	11	1	1	1	1	1	0	0	0	0	0	0	0	0	1	1	0	0	0	0	1	1	1	0
patient12	CoR-KP12	K12	H0088042	73	Male	ICU	Sputum	2021-07-06	No	TZP	Endotracheal intubation、Urethral catheterization、Central venous puncture	Rib fracture, hemopneumothorax	Recovered	11	1	1	1	1	1	0	0	0	0	0	0	0	1	1	0	0	0	0	1	1	0	1	0
patient13	CoR-KP13	K13	H0089840	52	Male	ICU	Catheter tip	2021-07-15	No	SAM	Central venous puncture、Endotracheal intubation	Fracture of the cervical spine	Recovered	11	1	1	1	1	1	0	0	0	0	0	0	0	0	1	1	0	0	0	0	1	1	1	0
patient14	CoR-KP14	K14	H0084237	61	Male	ICU	Sputum	2021-07-19	No	SFP	Central venous puncture、Thoracocentesis	Stage 5 anemia of chronic kidney disease	Recovered	11	1	1	1	1	1	0	0	0	0	0	0	0	0	1	0	0	0	0	0	1	1	1	0
patient15	CoR-KP15	K15	H0013669	55	Male	ICU	Sputum	2021-07-20	Yes	MEM、CS	Endotracheal intubation、Central venous puncture	Pontine hemorrhage	Died	11	1	1	1	1	1	0	0	0	0	0	0	0	0	1	1	0	0	0	0	1	1	1	0
patient16	CoR-KP16	K16	H0084237	61	Male	ICU	Sputum	2021-07-21	No	SFP	No	Severe pneumonia	Recovered	11	1	1	1	1	1	0	0	0	0	0	0	0	0	1	1	0	0	0	0	1	1	1	0
patient17	CoR-KP17	K17	H0089840	52	Male	ICU	Catheter tip	2021-07-22	No	IPM	No	Liver abscess	Recovered	11	1	1	1	1	1	0	0	0	0	0	0	0	0	0	1	0	0	0	0	1	1	1	0
patient18	CoR-KP18	K18	H0084237	61	Male	ICU	Sputum	2021-07-26	No	SFP	No	Lung infection,	Recovered	11	1	1	1	1	1	0	0	0	0	0	0	0	0	1	1	0	0	0	0	1	1	1	0
patient19	CoR-KP19	S	H0084237	61	Male	ICU	Sputum	2021-07-27	Yes	SFP、VA、CS	Central venous puncture、Thoracocentesis、Urethral catheterization	Stage 5 chronic kidney disease,	Recovered	11	1	1	1	1	1	0	0	0	0	0	0	0	1	1	0	0	0	0	1	1	0	1	0
patient20	CoR-KP20	K20	H0091843	91	Male	Department of General Surgery	Blood	2021-08-02	No	SFP	Central venous puncture	Soft tissue infections of the lower extremities	Recovered	11	1	1	1	1	1	0	0	0	0	0	0	0	0	1	1	0	0	0	0	1	1	1	0
patient21	CoR-KP21	K21	H0073160	23	Male	Department of Hematology	Sputum	2021-08-27	No	TGC、MEM	bone marrow puncture	Acute lymphoblastic leukemia	Recovered	11	1	1	1	1	1	0	0	0	0	0	0	0	0	1	1	0	0	0	1	1	0	1	1
patient22	CoR-KP22	K22	H0081107	56	Male	Department of Neurology	Sputum	2021-08-30	No	SFP	Thoracocentesis、Endotracheal intubation	Status epilepticus	Died	11	1	1	1	1	1	0	0	0	0	0	0	0	0	1	1	0	0	0	0	1	1	1	0
patient23	CoR-KP23	K23	H0109675	77	Male	ICU	Sputum	2021-09-11	No	SAM、IPM	No	Severe pneumonia	Died	11	1	1	1	1	1	0	0	0	0	0	0	0	0	1	1	0	0	0	0	1	1	1	0
patient24	CoR-KP24	K24	H0112120	42	Female	ICU	Sputum	2021-09-14	No	TZP	bone marrow puncture、Endotracheal intubation	Acute lymphoblastic leukemia	Died	11	1	1	1	1	1	0	0	0	0	0	0	0	0	1	1	0	0	0	1	1	1	1	1
patient25	CoR-KP25	K25	H0131306	69	Female	Department of Cardiac and macrovascular surgery	Sputum	2021-10-06	No	SFP	Thoracocentesis、Coronary angiogram	Mitral stenosis is insufficient	Recovered	11	1	1	1	1	1	0	0	0	0	0	0	0	0	1	0	0	0	0	0	1	1	1	0
patient26	CoR-KP26	K26	H0133538	46	Female	Department of Obstetrics and Gynecology	Blood	2021-10-17	No	SFP、IPM	No	Endometrial polyps	Recovered	11	1	1	1	1	1	0	0	0	0	0	0	0	0	1	0	0	0	0	0	1	1	0	0
patient27	CoR-KP27	K27	H0144879	52	Male	ICU	Sputum	2021-10-23	No	TZP、IPM	Central venous puncture、Endotracheal intubation	Septic shock	Died	11	1	1	1	1	1	0	0	0	0	0	0	0	1	1	1	0	0	0	1	1	1	1	1
patient28	CoR-KP28	K28	H0138650	37	Female	ICU	Ascites	2021-11-10	Yes	TZP、CS	Abdominal puncture	Acute severe pancreatitis	Died	11	1	1	1	1	1	1	0	0	0	0	0	1	1	1	1	0	0	0	0	1	1	1	0
patient29	CoR-KP29	K29	H0063360	60	Male	Department of Respiration	Superficial discharge from the ulcer	2021-11-16	No	SFP、MEM	Central venous puncture、Endotracheal intubation	Epistaxis	Recovered	11	1	1	1	1	1	0	0	0	0	0	0	0	0	0	1	0	0	0	0	1	1	1	0
patient30	CoR-KP30	K30	H0162154	69	Male	ICU	Sputum	2021-11-29	No	SFP、CIP	Central venous puncture、Endotracheal intubation	Lung infections	Recovered	11	1	1	1	1	1	0	0	0	0	0	0	0	0	1	1	0	0	0	1	1	0	1	0
patient31	CoR-KP31	K31	H0161531	51	Male	ICU	Sputum	2021-12-05	Yes	MEM、CS	intubation	Cervical dislocation C5/C6	Died	11	1	1	1	1	1	0	0	0	0	0	0	0	0	1	1	0	0	0	0	1	1	1	0
patient32	CoR-KP32	K32	H0148536	46	Male	ICU	Sputum	2021-12-07	Yes	CZA、CS	Urethral catheterization、Central venous puncture、Endotracheal intubation	Liver abscess, gastrointestinal bleeding, septic shock	Died	11	1	1	1	1	0	0	0	0	0	0	0	0	0	1	0	0	0	0	1	1	0	1	1
patient33	CoR-KP33	K33	H0161531	51	Male	ICU	Sputum	2021-12-08	Yes	TZP、MEM、CS	Urethral catheterization、Central venous puncture、Tracheostomy	Cervical dislocation, paralysis	Died	11	1	1	1	1	1	0	0	0	0	0	0	1	1	1	1	0	0	0	1	1	1	1	0
patient34	CoR-KP34	K34	H0171523	60	Female	ICU	Ascites	2022-01-11	Yes	SFP、CS	Jejunostomy、Urethral catheterization、Central venous puncture	Malignant tumors of the gallbladder, intra-abdominal infections	Died	11	1	1	1	1	1	1	0	0	0	0	0	1	1	1	1	0	0	0	1	1	0	1	0
patient35	CoR-KP35	K35	H0189092	59	Male	ICU	Alveolar lavage fluid	2022-01-31	Yes	TZP、CS	Central venous puncture	MODS	Recovered	11	1	1	1	1	1	0	0	0	0	0	0	0	0	1	0	0	0	0	0	1	1	1	0
patient36	CoR-KP36	K36	H0183579	76	Female	ICU	Sputum	2022-02-07	No	TZP、TGC	Central venous puncture、Endotracheal intubation	Gastrointestinal bleeding, liver failure, kidney failure, lung infection	Died	11	1	1	1	1	1	0	0	0	0	0	0	0	1	1	1	0	0	0	1	1	1	1	1
patient37	CoR-KP37	K37	H0196337	70	Male	Department of Neurology	Sputum	2022-02-09	No	CZA、TGC	Central venous puncture、Endotracheal intubation	Traumatic cerebral hemorrhage	Died	11	1	1	1	1	1	0	0	0	0	0	0	0	0	1	0	0	0	0	1	1	1	1	1
patient38	CoR-KP38	K38	H0200849	63	Male	ICU	Sputum	2022-02-10	Yes	SFP、CS	No	Severe pneumonia	Died	11	1	1	1	1	1	0	0	0	0	0	0	0	0	1	1	0	0	0	0	1	1	1	0
patient39	CoR-KP39	K39	H0197342	82	Male	Department of Cardiovascular	Sputum	2022-02-17	No	SFP	Central venous puncture	Aortic ulcer	Died	11	1	1	1	1	1	0	0	0	0	0	0	0	0	1	1	0	0	0	0	1	1	1	0
patient40	CoR-KP40	K40	H0200849	63	Male	ICU	Sputum	2022-02-17	No	MEM、SFP	Central venous puncture、Endotracheal intubation	Severe pneumonia	Died	11	1	1	1	1	1	0	0	0	0	0	0	0	0	1	0	0	0	0	0	1	1	1	0
patient41	CoR-KP41	K41	H0200849	63	Male	ICU	Sputum	2022-02-21	Yes	MEM、CS、SFP	Tracheostomy、Central venous puncture、Urethral catheterization	Cerebral infarction, severe pneumonia, lung malignant tumor	Died	11	1	1	1	1	1	0	0	0	0	0	0	0	1	1	0	0	0	0	1	1	1	1	0
patient42	CoR-KP42	K42	H0070745	79	Male	ICU	Sputum	2022-03-05	No	CAZ	Endotracheal intubation、Electronic brochoscopy	Severe pneumonia, cor pulmonary	Recovered	11	1	1	1	1	0	0	0	0	0	0	0	0	1	1	0	0	0	0	1	1	0	1	0
patient43	CoR-KP43	K43	H0181219	55	Male	ICU	Ascites	2022-03-05	Yes	IPM、CS	Endotracheal intubation、Urethral catheterization	Severe pancreatitis, septic shock	Died	11	1	1	1	1	1	0	0	0	0	0	0	0	0	1	1	0	0	0	0	1	0	1	0
patient44	CoR-KP44	K44	H0207688	37	Male	ICU	Sputum	2022-03-09	Yes	CZA、CS	Tracheostomy	Brainstem hemorrhage, lung infection, sepsis	Died	11	1	1	1	1	1	0	0	0	0	0	0	0	1	1	1	0	0	0	1	1	0	1	0
patient45	CoR-KP45	K45	H0173729	76	Male	Department of Neurology	Sputum	2022-03-11	No	TZP	No	Mixed dementia	Recovered	11	1	1	1	1	1	0	0	0	0	0	0	0	0	1	1	0	0	0	0	1	1	1	0
patient46	CoR-KP46	K46	H0214352	66	Female	ICU	Sputum	2022-03-11	Yes	CZA、CS	Abdominal puncture、	Severe pancreatitis, septic shock	Died	11	1	1	1	1	1	0	0	0	0	0	0	0	0	1	1	0	0	0	0	1	1	1	0
patient47	CoR-KP47	K47	H0220395	59	Male	ICU	Blood	2022-03-18	No	SFP	Central venous puncture、Endotracheal intubation	Tetanus	Recovered	11	1	1	1	1	1	0	0	0	0	0	0	0	0	1	1	0	0	0	0	1	1	1	0
patient48	CoR-KP48	K48	H0195964	40	Female	ICU	Sputum	2022-03-19	No	SFP、MFX	Central venous puncture、Endotracheal intubation	MODS	Died	11	1	1	1	1	1	0	0	0	0	0	0	0	1	1	0	0	0	0	1	1	0	1	0
patient49	CoR-KP49	K49	H0214352	66	Female	ICU	Blood	2022-03-20	No	CZA	Central venous puncture、Endotracheal intubation	Acute severe pancreatitis	Died	11	1	1	1	1	1	0	0	0	0	0	0	0	1	1	0	0	0	0	1	1	0	1	0
patient50	CoR-KP50	K50	H0053760	83	Female	Department of Respiration	Sputum	2022-03-21	No	SFP	No	AECOPD	Recovered	11	1	1	1	1	1	0	0	0	0	0	0	0	0	1	0	0	0	0	1	1	1	1	1
patient51	CoR-KP51	K51	H0111567	75	Male	ICU	Sputum	2022-03-21	Yes	SFP、CS	branchoalreolar lavage、Urethral catheterization	Severe pneumonia	Died	11	1	1	1	1	0	0	0	0	0	0	0	0	0	1	0	0	0	0	0	1	0	1	0
patient52	CoR-KP52	K52	H0053760	84	Female	Department of Respiration	Sputum	2022-03-23	No	SFP	No	AECOPD	Recovered	11	1	1	1	1	0	0	0	0	0	0	0	0	1	1	0	0	0	0	1	1	0	1	1
patient53	CoR-KP53	K53	H0195984	40	Male	ICU	Blood	2022-03-25	Yes	CZA、CS	Central venous puncture、Endotracheal intubation	Cerebral herniation	Died	11	1	1	1	1	1	0	0	0	0	0	0	0	0	1	0	0	0	0	0	1	1	1	0
patient54	CoR-KP54	K54	H0220395	59	Male	ICU	Sputum	2022-03-25	Yes	SFP、CS	Urethral catheterization、Tracheostomy	Tetanus, severe pneumonia, sepsis, respiratory failure	Recovered	11	1	1	1	1	1	0	0	0	0	0	0	0	0	1	0	0	0	0	1	1	1	1	0
patient55	CoR-KP55	K55	H0177256	74	Female	ICU	Sputum	2022-03-31	Yes	SFP、CS	Foramen magnum decompression、Tracheostomy	Bassilar apical syndrome, cerebral herniation, severe pneumonia	Died	11	1	1	1	1	1	0	0	0	0	0	0	0	0	1	0	0	0	0	0	1	0	1	0
patient56	CoR-KP56	K56	H0221942	80	Male	ICU	Alveolar lavage fluid	2022-03-31	Yes	SFP、CS	Endotracheal intubation、Urethral catheterization	Severe pneumonia	Died	11	1	1	1	1	0	1	0	0	0	0	0	0	1	1	0	0	0	0	1	1	1	1	0
patient57	CoR-KP57	K57	H0181179	49	Male	Department of Gastroenterology	Sputum	2022-04-01	No	CRO	No	Incomplete intestinal obstruction	Recovered	11	1	1	1	1	1	0	0	0	0	0	0	0	0	1	0	0	0	0	0	1	1	0	0
patient58	CoR-KP58	K58	H0222218	70	Male	ICU	Sputum	2022-04-01	Yes	SFP、TGC	Urethral catheterization	Cerebral infarction, severe pneumonia	Died	11	1	1	1	1	0	0	0	0	0	0	0	0	1	1	1	0	0	0	1	1	0	1	0
patient59	CoR-KP59	K59	H0208998	65	Male	Department of Rehabilitation Medicine	Sputum	2022-04-02	No	SFP、TGC	Central venous puncture、Endotracheal intubation	hemiplegia	Recovered	11	1	1	1	1	1	1	0	0	0	0	0	0	0	1	0	0	0	0	0	1	1	0	0
patient60	CoR-KP60	K60	H0208998	65	Male	ICU	Sputum	2022-04-05	No	TZP、TGC	Urethral catheterization、Tracheostomy	Intracranial hemorrhage, lung infection, favoritism	Recovered	11	1	1	1	1	0	1	0	0	0	0	0	1	1	1	0	0	0	0	1	1	0	1	0
patient61	CoR-KP61	K61	H0196337	70	Male	Department of Neurology	Sputum	2022-04-13	No	SFP、TGC	No	MODS	Died	11	1	1	1	1	1	0	0	0	0	0	0	0	0	1	0	0	0	0	1	0	1	0	1
patient62	CoR-KP62	K62	H0112120	42	Female	ICU	Sputum	2022-04-15	No	IPM	No	MODS	Died	11	1	1	1	1	1	0	0	0	0	0	0	0	0	1	1	0	0	0	1	1	1	1	1
patient63	CoR-KP63	K63	H0213274	37	Male	ICU	Sputum	2022-04-19	Yes	MEM、TGC	Paraventriculostomy、Tracheostomy	Brainstem hemorrhage, intracranial infection	Died	11	1	1	1	1	0	0	0	0	0	0	0	0	0	1	0	0	0	0	1	1	0	1	0
patient64	CoR-KP64	K64	H0196337	70	Male	Department of Neurology	Sputum	2022-04-20	No	MEM	No	MODS	Died	11	1	1	1	1	1	0	0	0	0	0	0	0	0	1	0	0	0	0	1	1	1	1	0
patient65	CoR-KP65	K65	H0225079	68	Female	ICU	Alveolar lavage fluid	2022-04-21	No	MEM、TGC	Percutaneous transhepatic biliary drainage	MODS	Died	11	1	1	1	1	1	0	0	0	0	0	0	0	1	1	0	0	0	0	1	1	1	1	0
patient66	CoR-KP66	K66	H0208996	55	Female	Department of Traditional Chinese Medicine	Sputum	2022-04-26	No	AMC	Laryngeal polypectomy	Spinal disc herniation	Recovered	11	1	1	1	1	1	1	0	0	0	0	0	1	1	1	1	0	0	0	0	1	1	1	0
patient67	CoR-KP67	K67	H0229976	46	Male	ICU	Sputum	2022-05-11	Yes	SFP、CS	Tracheostomy、Urethral catheterization	Intracranial hemorrhage, hypertension, lung infection	Recovered	11	1	1	1	1	1	0	0	0	0	0	0	0	1	1	0	0	0	0	1	1	1	1	0
patient68	CoR-KP68	K68	H0228090	56	Male	ICU	Sputum	2022-05-12	No	SAM、CZA	Tracheostomy、Thoracocentesis	Traumatic intracerebral hemorrhage, Intestinal rupture	Died	11	1	1	1	1	0	1	0	0	0	0	0	1	1	1	0	0	0	0	1	1	1	1	0
patient69	CoR-KP69	K69	H0233143	48	Male	ICU	Sputum	2022-05-13	Yes	SFP、IPM、CS	Tracheostomy、Urethral catheterization	Open head injury, severe pneumonia	Recovered	11	1	1	1	1	1	0	0	0	0	0	0	0	0	1	0	0	0	0	1	1	0	1	0
patient70	CoR-KP70	K70	H0227212	75	Male	ICU	Sputum	2022-05-16	Yes	TZP、MEM	Endotracheal intubation	Thalangeal hemorrhage, severe pneumonia	Recovered	11	1	1	1	1	1	1	0	0	0	0	0	0	0	1	0	0	0	0	1	1	1	1	0
patient71	CoR-KP71	K71	H0228520	89	Male	ICU	Sputum	2022-05-17	Yes	SFP、CS	Thoracocentesis、CRRT	MODS, shock, severe pneumonia	Died	11	1	1	1	1	0	0	0	0	0	0	0	0	0	1	0	0	0	0	0	1	0	1	0
patient72	CoR-KP72	K72	H0235382	55	Female	ICU	Blood	2022-05-27	Yes	SFP、CS	Endotracheal intubation	Acute severe pancreatitis, septic shock	Died	11	1	1	1	1	1	0	0	0	0	0	0	0	1	1	0	0	0	0	1	1	1	1	0
patient73	CoR-KP73	K73	H0239535	30	Male	Department of Orthopaedics	Pus	2022-06-02	No	SFP	Skin graft、Urethral catheterization	Fracture of the femoral head, fracture of the tibiofibular diaphysis, fracture of the acetabulum	Recovered	11	1	1	1	1	1	0	0	0	0	0	0	0	0	1	0	0	0	0	0	1	1	1	0
patient74	CoR-KP74	K74	H0230452	67	Female	ICU	Urine	2022-06-03	No	SFP	Tracheostomy、Urethral catheterization	Subarachnoid hemorrhage, hydrocephalus, lung infection	Recovered	11	1	1	1	1	1	0	0	0	0	0	0	0	1	1	0	0	0	0	1	1	1	1	0
patient75	CoR-KP75	K75	H0236785	51	Female	ICU	Sputum	2022-06-04	Yes	SFP、CZA	Electronic brochoscopy	MODS, severe pneumonia	Recovered	11	1	1	1	1	0	0	0	0	0	0	0	1	1	1	0	0	0	0	1	1	1	1	0
patient76	CoR-KP76	K76	H0240809	47	Female	Department of General Surgery	Sputum	2022-06-05	No	SFP	Endotracheal intubation	Malignant thyroid tumors	Recovered	11	1	1	1	1	1	0	0	0	0	0	0	0	0	1	1	0	0	0	0	1	1	1	0
patient77	CoR-KP77	K77	H0230126	46	Male	ICU	Ascites	2022-06-10	Yes	CZA	Peicardiotomy、Abdominal puncture	Septic shock, purulent pericarditis, severe pneumonia, sepsis	Recovered	15	1	1	1	1	1	0	0	0	0	0	0	0	1	1	0	0	0	0	1	1	1	1	0
patient78	CoR-KP78	K78	H0232767	71	Male	ICU	Sputum	2022-06-13	Yes	SFP、TGC	Evacuation of intracranial hematoma、Tracheostomy	Cerebellar hemorrhage, lung infection	Recovered	11	1	1	1	1	1	0	0	0	0	0	0	0	1	1	0	0	0	0	1	1	0	1	0
patient79	CoR-KP79	K79	H0239535	30	Male	Department of Orthopaedics	Pus	2022-06-18	No	SFP	No	Acetabular fracture	Recovered	11	1	1	1	1	1	0	0	0	0	0	0	0	1	1	0	0	0	0	1	1	1	1	0
patient80	CoR-KP80	K80	H0217138	68	Female	ICU	Urine	2022-06-25	No	LEV	Tracheostomy、Urethral catheterization	High paraplegia, abdominal effusion, urinary tract infection	Recovered	11	1	1	1	1	1	0	0	0	0	0	0	0	1	1	0	0	0	0	1	1	0	1	0
patient81	CoR-KP81	K81	H0128233	57	Male	Department of Neurology	Sputum	2022-07-13	No	SFP	Lumbar puncture	Lymphoma, sepsis, bone marrow suppression	Recovered	11	1	1	1	1	0	0	0	0	0	0	0	0	1	1	1	0	0	0	1	1	1	1	0
patient82	CoR-KP82	K82	H0259166	51	Male	ICU	Blood	2022-07-26	No	TZP、VA	No	Common bile duct stones	Recovered	11	1	1	1	1	1	1	0	0	0	0	0	0	0	1	1	0	0	0	0	1	1	1	0
patient83	CoR-KP83	K83	H0269621	78	Male	ICU	Pus	2022-08-08	No	SFP、TGC	Central venous puncture、Endotracheal intubation	Respiratory failure	Died	11	1	1	1	1	1	0	0	0	0	0	0	0	1	1	1	0	0	0	0	1	1	1	0
patient84	CoR-KP84	K84	H0259166	51	Male	ICU	Sputum	2022-08-09	No	TZP	Endotracheal intubation	Hemorrhagic shock	Recovered	11	1	1	1	1	1	1	0	0	0	0	0	1	1	1	1	0	0	0	0	1	1	1	0
patient85	CoR-KP85	K85	H0277238	59	Male	ICU	Sputum	2022-08-12	No	TZP	No	Multiple injuries	Recovered	15	1	1	1	1	1	0	0	0	0	0	0	0	0	1	1	0	0	0	0	1	1	1	0
patient86	CoR-KP86	K86	H0266498	56	Male	ICU	Sputum	2022-08-17	No	TZP	Central venous puncture、Endotracheal intubation	MODS	Died	11	1	1	1	1	1	0	0	0	0	0	0	0	0	1	1	0	0	0	0	1	1	1	0
patient87	CoR-KP87	K87	H0291586	67	Male	ICU	Blood	2022-09-14	No	SFP、VA	Central venous puncture、Endotracheal intubation	Septic shock	Died	15	1	1	1	1	1	0	0	0	0	0	0	0	0	1	1	0	0	0	0	1	1	1	0
patient88	CoR-KP88	K88	H0059138	47	Male	Department of Cardiology	Pus	2022-09-19	No	AMC	Coronary angiography	Coronary atherosclerosis	Recovered	11	1	1	1	1	1	0	0	0	0	0	0	0	0	1	1	0	0	0	0	1	1	1	0
patient89	CoR-KP89	K89	H0292769	45	Female	Department of Neurosurgery	Blood	2022-09-26	No	MEM	No	Ventricular hemorrhage	Recovered	11	1	1	1	1	1	0	0	0	0	0	0	0	0	1	1	0	0	0	0	1	1	1	0
patient90	CoR-KP90	K90	H0299104	52	Male	ICU	Sputum	2022-10-07	No	TZP	Lumbar puncture、Endotracheal intubation	Respiratory failure	Died	11	1	1	1	1	1	0	0	0	0	0	0	0	0	1	1	0	0	0	0	1	1	1	0
patient91	CoR-KP91	K91	H0298514	53	Male	ICU	Sputum	2022-10-10	No	TZP、TGC	Tracheostomy	Multiple injuries	Recovered	11	1	1	1	1	1	0	0	0	0	0	0	0	0	1	1	0	0	0	0	1	1	1	0
patient92	CoR-KP92	K92	H0318013	37	Male	ICU	Blood	2022-10-16	No	SFP	Central venous puncture、Endotracheal intubation	Intracerebral hemorrhage	Died	11	1	1	1	1	1	0	0	0	0	0	0	0	0	1	1	0	0	0	0	1	1	1	0
patient93	CoR-KP93	K93	H0267653	59	Male	ICU	Sputum	2022-11-07	No	TGC、CZA	Endotracheal intubation	Sepsis	Died	11	1	1	1	1	1	0	0	0	0	0	0	0	0	1	1	0	0	0	0	1	1	1	0
patient94	CoR-KP94	K94	H0324895	68	Male	ICU	Sputum	2022-11-19	No	TZP	Central venous puncture、Endotracheal intubation	Fracture of the iliac bone	Recovered	11	1	1	1	1	1	1	0	0	0	0	0	1	1	1	0	0	0	0	0	1	1	0	0
patient95	CoR-KP95	K95	H0328596	61	Male	ICU	Blood	2022-12-03	No	VA	Central venous puncture	Cerebral herniation	Died	11	1	1	1	1	1	0	0	0	0	0	0	0	0	0	1	0	0	0	0	1	1	1	0
patient96	CoR-KP96	K96	H0343351	49	Male	Department of Psychosomatic Medicine	Sputum	2023-01-01	No	MFX	Endotracheal intubation	Respiratory failure	Died	11	1	1	1	1	1	0	0	0	0	0	0	0	0	1	0	0	0	0	0	1	1	1	0
patient97	CoR-KP97	K97	H0338621	58	Female	ICU	Sputum	2023-01-04	No	TGC、IPM	Endotracheal intubation	Multiple injuries	Died	11	1	1	1	1	1	0	0	0	0	0	0	0	0	1	0	0	0	0	0	1	1	1	0
patient98	CoR-KP98	K98	H0344294	75	Male	Department of Neurosurgery	Sputum	2023-01-06	No	SFP	Electronic brochoscopy	Novel coronavirus infection	Died	11	1	1	1	1	1	0	0	0	0	0	0	0	0	1	1	0	0	0	0	1	1	0	0
patient99	CoR-KP99	K99	H0340979	65	Male	Department of Orthopaedics	Sputum	2023-01-09	No	IPM、TGC	No	MODS	Recovered	11	1	1	1	1	1	0	0	0	0	0	0	0	0	1	1	0	0	0	0	1	1	1	0
patient100	CoR-KP100	K100	H0344455	88	Female	ICU	Alveolar lavage fluid	2023-01-14		TZP、MEM	Central venous puncture	Respiratory failure	Died	11	1	1	1	1	1	0	0	0	0	0	0	0	0	1	1	0	0	0	0	1	1	1	0
patient101	CoR-KP101	K101	H0346003	86	Male	Department of Public Health Medicine	Blood	2023-01-17	No	TZP、CAS	No	Septic shock	Died	11	1	1	1	1	1	0	0	0	0	0	0	0	0	1	1	0	0	0	0	1	1	1	0
patient102	CoR-KP102	K102	H0232442	60	Female	ICU	Sputum	2023-01-18	No	TZP	Endotracheal intubation	Novel coronavirus infection	Recovered	11	1	1	1	1	1	0	0	0	0	0	0	0	0	1	1	0	0	0	0	1	1	1	0
patient103	CoR-KP103	K103	H0340979	65	Male	Department of Neurology	Sputum	2023-01-21	No	SFP、MEM	Endotracheal intubation	Novel coronavirus infection	Recovered	11	1	1	1	1	1	0	0	0	0	0	0	0	0	1	0	0	0	0	0	1	1	1	0
patient104	CoR-KP104	K104	H0232442	60	Female	ICU	Sputum	2023-01-23	No	TZP	No	MODS	Recovered	11	1	1	1	1	1	0	0	0	0	0	0	0	0	1	0	0	0	0	0	1	1	1	0
patient105	CoR-KP105	K105	H0342608	69	Male	Department of Orthopaedics	Sputum	2023-01-25	No	SFP、CZA	Internal jugular central venus catheterization	Open femoral fracture	Died	11	1	1	1	1	1	0	0	0	0	0	0	0	0	1	1	0	0	0	0	1	1	1	0
patient106	CoR-KP106	K106	H0351056	33	Male	ICU	Sputum	2023-01-27	No	SFP	No	Traumatic liver rupture	Recovered	11	1	1	1	1	1	0	0	0	0	0	0	0	0	1	0	0	0	0	0	1	1	1	0
patient107	CoR-KP107	K107	H0344455	88	Female	ICU	Sputum	2023-01-30	No	TZP	Endotracheal intubation	Respiratory failure	Recovered	11	1	1	1	1	1	0	0	0	0	0	0	0	0	1	0	0	0	0	0	1	1	1	0
patient108	CoR-KP108	K108	H0361253	47	Male	Department of Neurosurgery	Pus	2023-02-12	No	MEM、VA、MIF	Endotracheal intubation	Intracerebral hemorrhage	Recovered	11	1	1	1	1	1	0	0	0	0	0	0	0	0	1	1	0	0	0	0	1	1	1	0
patient109	CoR-KP109	K109	H0361042	85	Male	Department of Public Health Medicine	Sputum	2023-02-13	No	SFP、IPM、TGC、FLR	Electronic brochoscopy	Respiratory failure	Recovered	11	1	1	1	1	1	0	0	0	0	0	0	0	0	1	1	0	0	0	0	1	1	1	0
patient110	CoR-KP110	K110	H0362307	75	Male	Department of Gastroenterology	Ascites	2023-02-13	No	SFP	Abdominal puncture	Decompensation of cirrhosis	Recovered	11	1	1	1	1	1	0	0	0	0	0	0	0	0	1	1	0	0	0	0	1	1	1	0
patient111	CoR-KP111	K111	H0364945	57	Male	ICU	Sputum	2023-02-17	No	SFP	Endotracheal intubation	Lung infections	Died	11	1	1	1	0	1	0	0	0	0	0	0	0	0	1	0	0	0	0	0	1	1	1	0
patient112	CoR-KP112	K112	H0364611	78	Male	Department of Urology	Urine	2023-02-18	No	LEV、SFP	No	Kidney stones are accompanied by hydrops and infection	Recovered	11	1	1	1	1	1	0	0	0	0	0	0	0	0	1	0	0	0	0	0	1	1	1	0
patient113	CoR-KP113	K113	H0359785	47	Female	Department of General Surgery	Drainage	2023-02-19	No	IPM	Endotracheal intubation	Malignant tumors of the gallbladder	Recovered	11	1	1	1	1	1	0	0	0	0	0	0	0	0	1	0	0	0	0	0	1	1	1	0
patient114	CoR-KP114	K114	H0362732	34	Female	ICU	Sputum	2023-02-20	No	SFP	Endotracheal intubation	DIC	Died	11	1	1	1	1	1	0	0	0	0	0	0	0	0	1	1	0	0	0	0	1	1	1	0
patient115	CoR-KP115	K115	H0363432	75	Female	Department of Neurosurgery	Blood	2023-02-21	No	TZP	Cerebral angiography	Cerebral aneurysm	Recovered	11	1	1	1	1	1	0	0	0	0	0	0	0	0	1	1	0	0	0	0	1	1	1	0
patient116	CoR-KP116	K116	H0360733	68	Female	ICU	Blood	2023-02-23	No	CRO	No	Pulmonary mass lesions	Recovered	11	1	1	1	1	1	0	0	0	0	0	0	0	0	1	1	0	0	0	0	1	1	1	0
patient117	CoR-KP117	K117	H0364311	79	Male	Department of Neurosurgery	Sputum	2023-02-23	No	CXM、CZA	Endotracheal intubation	Intracerebral hemorrhage	Recovered	11	1	1	1	1	1	0	0	0	0	0	0	0	0	1	1	0	0	0	0	1	1	0	0
patient118	CoR-KP118	K118	H0371406	41	Male	ICU	Sputum	2023-03-09	No	CZA、VA	Endotracheal intubation	Novel coronavirus infection	Died	11	1	1	1	1	1	0	0	0	0	0	0	0	0	1	1	0	0	0	0	1	1	1	0
patient119	CoR-KP119	K119	H0377613	55	Male	ICU	Blood	2023-03-10	No	SFP	Endotracheal intubation、Lumbar puncture	Lung infections	Recovered	11	1	1	1	1	1	0	0	0	0	0	0	0	0	1	1	0	0	0	1	1	1	1	1
patient120	CoR-KP120	K120	H0374429	55	Male	Department of Neurosurgery	Blood	2023-03-11	No	SFP、VA	femoral centesis	Cerebral herniation	Died	11	0	1	1	0	1	0	0	0	0	0	0	0	0	1	0	0	0	0	0	1	1	1	0
patient121	CoR-KP121	K121	H0367383	46	Male	Department of Public Health Medicine	Sputum	2023-03-14	No	TZP、MEM	Central venous puncture、Endotracheal intubation	Respiratory failure	Died	11	1	1	1	1	1	0	0	0	0	0	0	0	0	1	1	0	0	0	0	1	1	1	0
patient122	CoR-KP122	K122	H0369463	43	Female	Department of Public Health Medicine	Sputum	2023-03-18	No	TZP	No	MODS	Died	11	1	1	1	1	1	0	0	0	0	0	0	0	0	1	1	0	0	0	0	1	1	1	0
patient123	CoR-KP123	K123	H0377613	55	Male	Department of Neurology	Blood	2023-03-19	No	SFP、TGC、VA	Electronic brochoscopy	Lung infections	Recovered	11	1	1	1	1	1	0	0	0	0	0	0	0	0	1	1	0	0	0	0	1	1	1	0
patient124	CoR-KP124	K124	H0374429	55	Male	Department of Neurosurgery	Blood	2023-03-20	No	SFP、VA	No	Cerebral herniation	Died	11	1	1	1	1	1	0	0	0	0	0	0	0	0	1	0	0	0	0	0	1	1	1	0
patient125	CoR-KP125	K125	H0393263	69	Female	Department of Pain Medicine	Sputum	2023-03-28	No	SFP	No	Herpes zoster neuralgia	Recovered	11	1	1	1	1	1	0	0	0	0	0	0	0	0	1	1	0	0	0	0	1	1	1	0
patient126	CoR-KP126	K126	H0387840	85	Male	ICU	Sputum	2023-03-31	No	MEM、CZA	Endotracheal intubation	Respiratory failure	Died	11	1	1	1	1	1	0	0	0	0	0	0	0	0	1	1	0	0	0	0	1	1	1	0
patient127	CoR-KP127	K127	H0382237	60	Female	Department of Neurosurgery	Cerebrospinal fluid	2023-04-13	No	SFP、MEM、VA	Endotracheal intubation	Traumatic acute subdural hemorrhage	Died	11	1	1	1	1	1	0	0	0	0	0	0	0	0	1	1	0	0	0	0	1	1	1	0
