# Supplementary material for: Role of the ISKpn element in mediating mgrB gene mutations in ST11 hypervirulent colistin-resistant Klebsiella pneumoniae
Source: Front Microbiol. 2023 Sep 28;14:1277320. doi: 10.3389/fmicb.2023.1277320 (PMC10569121; doi:10.3389/fmicb.2023.1277320)
Supplement: Supplementary file 3 [file Table_3.XLSX]

## Sheet: Sheet1
Transposons identified in the 20 mgrB-mutated CoR-HvKp isolates using ISfinder.
20 isolates of mgrB-mutated CoR-HvKp
Isolate	Transposon	Identity(%)	alignment length	mismantches	gap opening	q.start	q.end	s.start	s.start	e-value	bit score
CoR-KP83	ISKpn26	100	1196	0	0	117	1312	1196	1	0	2371
CoR-KP97	ISKpn26	99	1196	12	0	169	1364	1196	1	0	2276
CoR-KP125	IS903B	97.15	1054	30	0	122	1175	1057	4	0	1852
CoR-KP90	IS903B	97.15	1054	30	0	176	1229	1057	4	0	1852
CoR-KP31	ISKpn26	99	1196	12	0	169	1364	1196	1	0	2276
CoR-KP119	ISKpn14	100	768	0	0	194	961	768	1	0	1522
CoR-KP66	IS903B	97.15	1054	30	0	275	1328	4	1057	0	1852
CoR-KP24	ISKpn26	99	1196	12	0	168	1363	1196	1	0	2276
CoR-KP122	ISKpn14	100	768	0	0	267	1034	768	1	0	1522
CoR-KP64	ISKpn14	100	768	0	0	298	1065	768	1	0	1522
CoR-KP49	IS903B	97.15	1054	30	0	132	1185	4	1057	0	1852
CoR-KP50	ISKpn26	100	1196	0	0	167	1362	1196	1	0	2371
CoR-KP36	ISKpn26	99	1196	12	0	169	1364	1196	1	0	2276
CoR-KP61	IS903B	97.15	1054	30	0	179	1232	1057	4	0	1852
CoR-KP59	ISKpn14	100	768	0	0	298	1065	768	1	0	1522
CoR-KP57	ISKpn26	99	1196	12	0	167	1362	1196	1	0	2276
CoR-KP35	ISKpn26	99	1196	12	0	167	1362	1196	1	0	2276
CoR-KP21	ISKpn26	99	1196	12	0	168	1363	1196	1	0	2276
CoR-KP62	ISKpn26	99	1196	12	0	168	1363	1196	1	0	2276
CoR-KP37	ISKpn26	99	1196	12	0	167	1362	1196	1	0	2276
